# Supplementary material for: Dehydrothyrsiferol Against Cutaneous Leishmaniasis: Treatment Outcome in a Murine Model
Source: Mar Drugs. 2024 Dec 28;23(1):13. doi: 10.3390/md23010013 (PMC11766930; doi:10.3390/md23010013)
Supplement: Supplementary file 1 [file marinedrugs-23-00013-s001.zip]

Archive with 1 entries (1 files):
- marinedrugs-3343551-supplementary.pdf
